# Supplementary material for: Revisiting the phylogeny and taxonomy of the Pithecellobium clade (Leguminosae, Caesalpinioideae) with new generic circumscriptions
Source: PhytoKeys. 2022 Aug 22;205:279–98. doi: 10.3897/phytokeys.205.82728 (PMC9849026; doi:10.3897/phytokeys.205.82728)
Supplement: XML Treatment for Gretheria [file phytokeys.205.82728-treatment1.xml]

<!DOCTYPE tp:taxon-treatment
  PUBLIC "-//TaxonX//DTD Taxonomic Treatment Publishing DTD v0 20100105//EN" "tax-treatment-NSO.dtd">
<tp:taxon-treatment xmlns:tp="http://www.plazi.org/taxpub"><tp:treatment-meta><kwd-group><label>Taxon classification</label><kwd>
              <named-content content-type="kingdom">Plantae</named-content>
            </kwd><kwd>
              <named-content content-type="order">Fabales</named-content>
            </kwd><kwd>
              <named-content content-type="family">Fabaceae</named-content>
            </kwd></kwd-group><mixed-citation publication-type="journal"><person-group><name><surname>Tamayo-Cen</surname><given-names>Iván</given-names></name><name><surname>Torke</surname><given-names>Benjamin M.</given-names></name><name><surname>López Contreras</surname><given-names>José Enrique</given-names></name><name><surname>Carnevali Fernández-Concha</surname><given-names>German</given-names></name><name><surname>Ramírez Morillo</surname><given-names>Ivón</given-names></name><name><surname>Can Itza</surname><given-names>Lilia Lorena</given-names></name><name><surname>Duno de Stefano</surname><given-names>Rodrigo</given-names></name></person-group><article-title>Revisiting the phylogeny and taxonomy of the <tp:taxon-name><tp:taxon-name-part taxon-name-part-type="genus" reg="Pithecellobium">Pithecellobium</tp:taxon-name-part></tp:taxon-name> clade (<tp:taxon-name><tp:taxon-name-part taxon-name-part-type="family">Leguminosae</tp:taxon-name-part></tp:taxon-name>, <tp:taxon-name><tp:taxon-name-part taxon-name-part-type="subfamily">Caesalpinioideae</tp:taxon-name-part></tp:taxon-name>) with new generic circumscriptions</article-title><source>PhytoKeys</source><day>22</day><month>08</month><year>2022</year><volume>205</volume><fpage>279</fpage><lpage>298</lpage><pub-id pub-id-type="doi">10.3897/phytokeys.205.82728</pub-id></mixed-citation></tp:treatment-meta><tp:nomenclature><tp:taxon-name>
            <object-id xmlns:xlink="http://www.w3.org/1999/xlink" content-type="arpha" xlink:type="simple">AEBCCA5C-A036-55D2-B77C-F42870B7FB8E</object-id>
            <tp:taxon-name-part taxon-name-part-type="genus" reg="Gretheria">Gretheria</tp:taxon-name-part>
            <object-id xmlns:xlink="http://www.w3.org/1999/xlink" content-type="ipni" xlink:type="simple">urn:lsid:ipni.org:names:77303792-1</object-id>
          </tp:taxon-name><tp:taxon-authority>Duno &amp; Torke</tp:taxon-authority><tp:taxon-status xmlns:xlink="http://www.w3.org/1999/xlink" xlink:type="simple">gen. nov.</tp:taxon-status></tp:nomenclature><tp:treatment-sec sec-type="diagnosis" id="SECID0EC3AI"><title>Diagnosis.</title><p>Similar to <italic><tp:taxon-name><tp:taxon-name-part taxon-name-part-type="genus" reg="Havardia">Havardia</tp:taxon-name-part></tp:taxon-name></italic> in arboreal or shrubby habit, vegetative branches arising both proleptically and sylleptically, leaves microphyllous, inflorescence arising on long shoots, pod flattened-compressed and seed plumply disciform to orbicular, but differing in the pinnae distally accrescent (vs. decrescent at each end in <italic><tp:taxon-name><tp:taxon-name-part taxon-name-part-type="genus" reg="Havardia">Havardia</tp:taxon-name-part></tp:taxon-name></italic>), the calyx longer and deeply campanulate (vs. shorter, and shallowly campanulate), and the corolla lobes erect-ascending at anthesis (vs. recurved).</p></tp:treatment-sec><tp:treatment-sec sec-type="material" id="SECID0EW3AI"><title>Type.</title><p><italic><tp:taxon-name><tp:taxon-name-part taxon-name-part-type="genus" reg="Gretheria">Gretheria</tp:taxon-name-part><tp:taxon-name-part taxon-name-part-type="species" reg="sonorae">sonorae</tp:taxon-name-part></tp:taxon-name></italic> (S. Watson) Duno &amp; Torke.</p></tp:treatment-sec><tp:treatment-sec sec-type="description" id="SECID0EH4AI"><title>Description.</title><p>Xerophytic, microphyllous arborescent shrubs and small trees, 2–14 m tall, commonly armed with stout recurved, lignescent stipules on the trunk and at each node of long-shoots, indumented with minute whitish trichomes on new growth. <bold><italic>Leaves</italic></bold> bipinnate, with 1–6 (13) pairs of pinnae; leaflets 10–31 per pinna; principal leaf axis typically 2–15 cm long, with the petiole 2–24 mm long, bearing a nectary at or below the mid-point of the petiole, the nectary sessile, shallow-cupular, thick-rimmed or plane and dimpled, pinnae axes sometimes with similar but smaller nectaries between 1–2 (3) distal-most pinna pairs and a minute one at the tip of some pinna-rachises; leaflets opposite, the blade oblong-elliptic to linear-oblong, subcordate at base, obtuse or shortly apiculate at apex; pilosulous or glabrous and marginally ciliolate; venation pinnate, immersed above, prominulous beneath, the mid-rib slightly displaced, giving rise on each side to 2–5 weak secondary veins expiring submarginally or faintly brochidodromous. <bold><italic>Inflorescence</italic></bold> capituliform racemes arising from leaf axils of long shoots and coeval with or preceding the leaf and/or arising from brachyblasts; peduncles (1.3) 2 cm long; capitula 10–37-flowered, receptacle clavate, 1.5–2.5 mm diameter; bracts ovate, minute, less than 1 mm long, sessile, persistent into anthesis. <bold><italic>Flowers</italic></bold> sessile, homomorphic, the perianth 5-merous; calyx deeply campanulate, glabrous, teeth deltate-ovate, ciliolate and sometimes distally puberulent or strigose; corolla subcylindrical, lobes erect, white-silky strigose dorsally; androecium 40–52-merous, 9–13 mm long, tube 3.6–5 mm long, nectar disc simple callosities or 5-lobed, 0.2 – 0.35 mm tall; ovary subsessile, slenderly ellipsoid, stipe 0.1–0.25 mm long; style about as long as stamens, the stigma poriform. <bold><italic>Pods</italic></bold> 1–3 per capitulum, oblong in profile, contracted at base into a pseudostipe ± 5–14 mm long and abruptly so at apex into an erect cusp 1.5–8 mm long; body straight or almost straight, 6.5–13 × (1.3) 1.2–2.4 (2.6) cm, plano-compressed, the valves bluntly framed by longitudinally 3-ridged sutures ±1.5–2 mm wide, stiff, somewhat brittle, brownish-green, externally veinless, glabrous, red-granular or both granular and puberulent outside, the cavity continuous; funicle dilated, sigmoid. <bold><italic>Seeds</italic></bold> transverse, 8–13, plumply disciform to orbicular in outline, 9–12 × 7–10 mm, the pleurogram U-shaped.</p></tp:treatment-sec><tp:treatment-sec sec-type="distribution" id="SECID0E34AI"><title>Geographic distribution.</title><p><italic><tp:taxon-name><tp:taxon-name-part taxon-name-part-type="genus" reg="Gretheria">Gretheria</tp:taxon-name-part></tp:taxon-name></italic> comprises two species in United States (Texas), Mexico and Central America (Honduras and Nicaragua).</p></tp:treatment-sec><tp:treatment-sec sec-type="habitat" id="SECID0EJ5AI"><title>Habitat.</title><p><italic><tp:taxon-name><tp:taxon-name-part taxon-name-part-type="genus" reg="Gretheria">Gretheria</tp:taxon-name-part></tp:taxon-name></italic> grows in tropical deciduous dry forests, thorn scrubs and brush-woodlands, between sea level and 400 m elevation, occasionally ascending to 700 m.</p></tp:treatment-sec><tp:treatment-sec sec-type="etymology" id="SECID0EW5AI"><title>Etymology.</title><p>The generic name honours Rosaura Grether González, an extraordinary and prolific Mexican botanist, with whom we had the pleasure of sharing her experience as a botanist and colleague. Her profound dedication and perseverant commitment to botanical research over decades has contributed importantly to our knowledge and understanding of <tp:taxon-name><tp:taxon-name-part taxon-name-part-type="family">Leguminosae</tp:taxon-name-part></tp:taxon-name>, especially of the genus <italic><tp:taxon-name><tp:taxon-name-part taxon-name-part-type="genus" reg="Mimosa">Mimosa</tp:taxon-name-part></tp:taxon-name></italic> L.</p></tp:treatment-sec></tp:taxon-treatment>
