# Supplementary material for: Revisiting the phylogeny and taxonomy of the Pithecellobium clade (Leguminosae, Caesalpinioideae) with new generic circumscriptions
Source: PhytoKeys. 2022 Aug 22;205:279–98. doi: 10.3897/phytokeys.205.82728 (PMC9849026; doi:10.3897/phytokeys.205.82728)
Supplement: XML Treatment for Gretheria campylacantha [file phytokeys.205.82728-treatment2.xml]

<!DOCTYPE tp:taxon-treatment
  PUBLIC "-//TaxonX//DTD Taxonomic Treatment Publishing DTD v0 20100105//EN" "tax-treatment-NSO.dtd">
<tp:taxon-treatment xmlns:tp="http://www.plazi.org/taxpub"><tp:treatment-meta><kwd-group><label>Taxon classification</label><kwd>
              <named-content content-type="kingdom">Plantae</named-content>
            </kwd><kwd>
              <named-content content-type="order">Fabales</named-content>
            </kwd><kwd>
              <named-content content-type="family">Fabaceae</named-content>
            </kwd></kwd-group><mixed-citation publication-type="journal"><person-group><name><surname>Tamayo-Cen</surname><given-names>Iván</given-names></name><name><surname>Torke</surname><given-names>Benjamin M.</given-names></name><name><surname>López Contreras</surname><given-names>José Enrique</given-names></name><name><surname>Carnevali Fernández-Concha</surname><given-names>German</given-names></name><name><surname>Ramírez Morillo</surname><given-names>Ivón</given-names></name><name><surname>Can Itza</surname><given-names>Lilia Lorena</given-names></name><name><surname>Duno de Stefano</surname><given-names>Rodrigo</given-names></name></person-group><article-title>Revisiting the phylogeny and taxonomy of the <tp:taxon-name><tp:taxon-name-part taxon-name-part-type="genus" reg="Pithecellobium">Pithecellobium</tp:taxon-name-part></tp:taxon-name> clade (<tp:taxon-name><tp:taxon-name-part taxon-name-part-type="family">Leguminosae</tp:taxon-name-part></tp:taxon-name>, <tp:taxon-name><tp:taxon-name-part taxon-name-part-type="subfamily">Caesalpinioideae</tp:taxon-name-part></tp:taxon-name>) with new generic circumscriptions</article-title><source>PhytoKeys</source><day>22</day><month>08</month><year>2022</year><volume>205</volume><fpage>279</fpage><lpage>298</lpage><pub-id pub-id-type="doi">10.3897/phytokeys.205.82728</pub-id></mixed-citation></tp:treatment-meta><tp:nomenclature><label>1.1.</label><tp:taxon-name>
            <object-id xmlns:xlink="http://www.w3.org/1999/xlink" content-type="arpha" xlink:type="simple">5B2FE561-6EE3-5211-BEC1-DD79A1B658CB</object-id>
            <tp:taxon-name-part taxon-name-part-type="genus" reg="Gretheria">Gretheria</tp:taxon-name-part>
            <tp:taxon-name-part taxon-name-part-type="species" reg="campylacantha">campylacantha</tp:taxon-name-part>
            <object-id xmlns:xlink="http://www.w3.org/1999/xlink" content-type="ipni" xlink:type="simple">urn:lsid:ipni.org:names:77303793-1</object-id>
          </tp:taxon-name><tp:taxon-authority>(L. Rico &amp; M. Sousa) Duno &amp; Torke</tp:taxon-authority><tp:taxon-status xmlns:xlink="http://www.w3.org/1999/xlink" xlink:type="simple">comb. nov.</tp:taxon-status></tp:nomenclature><tp:treatment-sec sec-type="Basionym" id="SECID0E2CBI"><title>Basionym.</title><p><italic><tp:taxon-name><tp:taxon-name-part taxon-name-part-type="genus" reg="Pithecellobium">Pithecellobium</tp:taxon-name-part><tp:taxon-name-part taxon-name-part-type="species" reg="campylacanthum">campylacanthum</tp:taxon-name-part></tp:taxon-name></italic> L. Rico &amp; M. Sousa (as “<italic>campylacanthus</italic>”), Ann. Missouri Bot. Gard. 73: 722–724. 1986[1987]. <italic><tp:taxon-name><tp:taxon-name-part taxon-name-part-type="genus" reg="Havardia">Havardia</tp:taxon-name-part><tp:taxon-name-part taxon-name-part-type="species" reg="campylacantha">campylacantha</tp:taxon-name-part></tp:taxon-name></italic> (L. Rico &amp; M. Sousa) Barneby &amp; J.M. Grimes (as “<italic>campylacanthus</italic>”), Mem. New York Bot. Gard. 74(1): 167. 1996.</p></tp:treatment-sec><tp:treatment-sec sec-type="material" id="SECID0E2DBI"><title>Type.</title><p>México. Oaxaca, distrito de Tehuantepec, 7 km al O-NO de Tehuantepec, 17 March 1981, <italic>M. Sousa et al. 11938</italic> (holotype: MEXU! 410015; isotypes: BM, CAS accession 0004063 [image!], F accession 2064374 [image!], MEXU accessions 41011 [image!], 410013 [image!], 410016 [image!], MO accession 3481860 [!]).</p></tp:treatment-sec><tp:treatment-sec sec-type="distribution" id="SECID0EDEBI"><title>Geographic distribution.</title><p><italic><tp:taxon-name><tp:taxon-name-part taxon-name-part-type="genus" reg="Gretheria">Gretheria</tp:taxon-name-part><tp:taxon-name-part taxon-name-part-type="species" reg="campylacantha">campylacantha</tp:taxon-name-part></tp:taxon-name></italic> occurs discontinuously in the Pacific lowlands of south-eastern Mexico (Guerrero, Michoacán and Oaxaca) and in the interior and Pacific lowlands of Central America (from Comayagua Department in Honduras to Boaco Department in Nicaragua).</p></tp:treatment-sec><tp:treatment-sec sec-type="habitat" id="SECID0EUEBI"><title>Habitat.</title><p>It grows in tropical deciduous brush-woodlands, along intermittent streams, between sea level and 200 m elevation, occasionally ascending to 700 m.</p></tp:treatment-sec></tp:taxon-treatment>
