# Supplementary material for: Revisiting the phylogeny and taxonomy of the Pithecellobium clade (Leguminosae, Caesalpinioideae) with new generic circumscriptions
Source: PhytoKeys. 2022 Aug 22;205:279–98. doi: 10.3897/phytokeys.205.82728 (PMC9849026; doi:10.3897/phytokeys.205.82728)
Supplement: XML Treatment for Ricoa [file phytokeys.205.82728-treatment4.xml]

<!DOCTYPE tp:taxon-treatment
  PUBLIC "-//TaxonX//DTD Taxonomic Treatment Publishing DTD v0 20100105//EN" "tax-treatment-NSO.dtd">
<tp:taxon-treatment xmlns:tp="http://www.plazi.org/taxpub"><tp:treatment-meta><kwd-group><label>Taxon classification</label><kwd>
              <named-content content-type="kingdom">Plantae</named-content>
            </kwd><kwd>
              <named-content content-type="order">Fabales</named-content>
            </kwd><kwd>
              <named-content content-type="family">Fabaceae</named-content>
            </kwd></kwd-group><mixed-citation publication-type="journal"><person-group><name><surname>Tamayo-Cen</surname><given-names>Iván</given-names></name><name><surname>Torke</surname><given-names>Benjamin M.</given-names></name><name><surname>López Contreras</surname><given-names>José Enrique</given-names></name><name><surname>Carnevali Fernández-Concha</surname><given-names>German</given-names></name><name><surname>Ramírez Morillo</surname><given-names>Ivón</given-names></name><name><surname>Can Itza</surname><given-names>Lilia Lorena</given-names></name><name><surname>Duno de Stefano</surname><given-names>Rodrigo</given-names></name></person-group><article-title>Revisiting the phylogeny and taxonomy of the <tp:taxon-name><tp:taxon-name-part taxon-name-part-type="genus" reg="Pithecellobium">Pithecellobium</tp:taxon-name-part></tp:taxon-name> clade (<tp:taxon-name><tp:taxon-name-part taxon-name-part-type="family">Leguminosae</tp:taxon-name-part></tp:taxon-name>, <tp:taxon-name><tp:taxon-name-part taxon-name-part-type="subfamily">Caesalpinioideae</tp:taxon-name-part></tp:taxon-name>) with new generic circumscriptions</article-title><source>PhytoKeys</source><day>22</day><month>08</month><year>2022</year><volume>205</volume><fpage>279</fpage><lpage>298</lpage><pub-id pub-id-type="doi">10.3897/phytokeys.205.82728</pub-id></mixed-citation></tp:treatment-meta><tp:nomenclature><tp:taxon-name>
            <object-id xmlns:xlink="http://www.w3.org/1999/xlink" content-type="arpha" xlink:type="simple">D822D032-54A3-5F56-822E-45BE84650C9C</object-id>
            <tp:taxon-name-part taxon-name-part-type="genus" reg="Ricoa">Ricoa</tp:taxon-name-part>
            <object-id xmlns:xlink="http://www.w3.org/1999/xlink" content-type="ipni" xlink:type="simple">urn:lsid:ipni.org:names:77303795-1</object-id>
          </tp:taxon-name><tp:taxon-authority>Duno &amp; Torke</tp:taxon-authority><tp:taxon-status xmlns:xlink="http://www.w3.org/1999/xlink" xlink:type="simple">gen. nov.</tp:taxon-status></tp:nomenclature><tp:treatment-sec sec-type="material" id="SECID0EUIBI"><title>Type.</title><p><italic><tp:taxon-name><tp:taxon-name-part taxon-name-part-type="genus" reg="Ricoa">Ricoa</tp:taxon-name-part><tp:taxon-name-part taxon-name-part-type="species" reg="leptophylla">leptophylla</tp:taxon-name-part></tp:taxon-name></italic> (DC.) Duno &amp; Torke.</p></tp:treatment-sec><tp:treatment-sec sec-type="diagnosis" id="SECID0EFJBI"><title>Diagnosis.</title><p>Similar to <italic><tp:taxon-name><tp:taxon-name-part taxon-name-part-type="genus" reg="Painteria">Painteria</tp:taxon-name-part></tp:taxon-name></italic> in shrubby habit with pronounced growth dimorphism into long- and short-shoots, deciduous microphyllous leaves and recurved pods with the fruit valves coriaceous to lignescent and elastically reflexed with age, but differing in the leaves with 3–7(9) pairs of pinnae (vs. 1–2 in <italic><tp:taxon-name><tp:taxon-name-part taxon-name-part-type="genus" reg="Painteria">Painteria</tp:taxon-name-part></tp:taxon-name></italic>), the leaflets 10–25 per pinna (vs. 3–12), the floral bracts 0.8–2.1 mm long (vs. 0.4–0.7 mm), the flowers shortly pedicellate (vs. sessile) and the corolla lobes recurved (vs. erect-ascending).</p></tp:treatment-sec><tp:treatment-sec sec-type="description" id="SECID0EZJBI"><title>Description.</title><p>Low xerophytic stiffly branched microphyllous shrubs 2–1.5 m tall, often growing in patches several metres in diameter, armed at each node of flexuous long shots with a pair of lignescent stipules, young growth indumented with minute whitish hairs. <bold><italic>Stipules</italic></bold> converted with straight to recurved spines with a thickened base, the spines 3–10 mm long. <bold><italic>Leaves</italic></bold> bipinnate with 3–7 (9) pairs of pinnae; leaflets 8–25 pairs per pinna, the primary leaf axis 0.5–5 cm long, with the petiole 2.5–10 (18) mm long and a subsessile circular nectary between the first pinnae pair (sometimes also between the second pair), nectaries absent on pinna-rachises; leaflets opposite, narrowly- or linear-oblong or lanceolate, semi-cordate at base, obtuse to weakly apiculate at apex, puberulous abaxially, marginally ciliate, the venation weakly developed, nearly simple or 1-branched, the mid-rib prominulous only dorsally, subcentric. <bold><italic>Inflorescence</italic></bold> of capitula arising from brachyblasts, peduncle 1–18 mm long; receptable clavate, 1.5–2.5 mm long, capitula globose, 1–1.5 cm in diameter, 16–35-flowered; bracts linear-oblanceolate or spatulate, 0.8–2.1 mm long, persistent into anthesis. <bold><italic>Flowers</italic></bold> externally homomorphic, but some functionally staminate, pedicellate, perianth 5-merous; pedicel 0.2–0.6 mm long; calyx campanulate, contracted at base, 1.3–3.2 mm long, minutely puberulent (or just on teeth), teeth ovate or deltate, 0.2–0.9 mm long; corolla reddish or greenish, tubular, 3.5–5 mm long, lobes ovate, recurving. 1.2–1.9 mm long, puberulous and densely fimbriolate on lobes; androecium 40–76-merous, 5–10.5 mm long, tube 2–4 mm long; ovary slenderly ellipsoid, compressed, glabrous, on a short stipe 1–1.4 mm long, style in bisexual flowers often longer and more robust than stamens. <bold><italic>Pods</italic></bold> l–2 (4) per capitulum, falcately or subcircinnately broadly linear in profile, attenuate into an erect cusp 2–6 mm long, the body 7–11.5 × 1.1–1.9 cm, 8–10-seeded, the valves stiffly leathery, at first plano-compressed, becoming turgid and low-convex (on both faces of pod) over each seed, densely grey puberulent, becoming glabrescent and dark castaneous, indistinctly venulose, the cavity continuous, dehiscence inert through both sutures; funicle straight or sinuous (but not sigmoid), seeds obliquely descending, 8–10, plumply lentiform, 7.5–11 × 3–4 mm, the testa smooth, hard, moderately lustrous, dark castaneous, the pleurogram incomplete.</p></tp:treatment-sec><tp:treatment-sec sec-type="distribution" id="SECID0EOKBI"><title>Distribution.</title><p><italic><tp:taxon-name><tp:taxon-name-part taxon-name-part-type="genus" reg="Ricoa">Ricoa</tp:taxon-name-part></tp:taxon-name></italic> is found scattered over the Mexican Central Plane, in the States of Chihuahua, Coahuila, Durango, Guanajuato, Hidalgo, Jalisco, México, Michoacán, Oaxaca, Puebla, Querétaro, San Luis Potosí, Tlaxcala and Zacatecas.</p></tp:treatment-sec><tp:treatment-sec sec-type="habitat" id="SECID0E2KBI"><title>Habitat.</title><p>It grows in grasslands, scrubs and at the lower edge of the pine-oak belt, on both basaltic and calcareous substrates, at 1600–2800 m elev. Plants flower between March and August.</p></tp:treatment-sec><tp:treatment-sec sec-type="Common names" id="SECID0EALBI"><title>Common names.</title><p>The common name is Huisache. This name is also given to <italic><tp:taxon-name><tp:taxon-name-part taxon-name-part-type="genus" reg="Vachellia">Vachellia</tp:taxon-name-part><tp:taxon-name-part taxon-name-part-type="species" reg="farnesiana">farnesiana</tp:taxon-name-part></tp:taxon-name></italic> (L.) Wight &amp; Arn. and other related species (<xref ref-type="bibr" rid="B3">Barneby and Grimes 1996</xref>). Other common names are charrasquillo, gatuña and tehuixtle (<xref ref-type="bibr" rid="B7">Calderón de Rzedowski 2007</xref>).</p></tp:treatment-sec><tp:treatment-sec sec-type="etymology" id="SECID0EZLBI"><title>Etymology.</title><p>The generic name honours María Lourdes Rico, whose profound dedication and perseverant commitment to botanical research over decades has deeply enhanced knowledge and understanding of the <tp:taxon-name><tp:taxon-name-part taxon-name-part-type="family">Leguminosae</tp:taxon-name-part></tp:taxon-name>, especially tribe <tp:taxon-name><tp:taxon-name-part taxon-name-part-type="genus" reg="Ingeae">Ingeae</tp:taxon-name-part></tp:taxon-name>.</p></tp:treatment-sec><ref-list><ref id="B3"><mixed-citation xmlns:xlink="http://www.w3.org/1999/xlink" xlink:type="simple"><person-group><name name-style="western"><surname>Barneby</surname><given-names>RC</given-names></name><name name-style="western"><surname>Grimes</surname><given-names>JW</given-names></name></person-group> (<year>1996</year>) <article-title>Silk tree, Guanacaste, monkey’s earring: A generic system for the synandrous Mimoseae of the Americas. Part I. <italic><tp:taxon-name><tp:taxon-name-part taxon-name-part-type="genus">Abarema</tp:taxon-name-part></tp:taxon-name></italic>, <italic><tp:taxon-name><tp:taxon-name-part taxon-name-part-type="genus">Albizia</tp:taxon-name-part></tp:taxon-name></italic> and Allies.</article-title><source>Memoirs of the New York Botanical Garden</source><volume>74</volume>: <fpage>1</fpage>–<lpage>292</lpage>.</mixed-citation></ref><ref id="B7"><mixed-citation xmlns:xlink="http://www.w3.org/1999/xlink" xlink:type="simple"><person-group><name name-style="western"><surname>Calderón de Rzedowski</surname><given-names>GA</given-names></name></person-group> (<year>2007</year>) <italic><tp:taxon-name><tp:taxon-name-part taxon-name-part-type="genus">Painteria</tp:taxon-name-part></tp:taxon-name></italic>. In: Calderón de Rzedowski GA, Camargo-Ricalde SL, Grether R, Hernández HM, Martínez-Bernal A, Rico L, Rzedowski J, Sousa SM (Eds) Flora del Bajío y de regiones adyacentes: Familia <tp:taxon-name><tp:taxon-name-part taxon-name-part-type="family">Leguminosae</tp:taxon-name-part></tp:taxon-name> Subfamilia <tp:taxon-name><tp:taxon-name-part taxon-name-part-type="subfamily">Mimosoideae</tp:taxon-name-part></tp:taxon-name>. Instituto de Ecología A.C. Centro Regional del Bajío, Pátzcuaro, Michoacán.</mixed-citation></ref></ref-list></tp:taxon-treatment>
